# Supplementary material for: Physiological and Proteomic Responses of Contrasting Alfalfa (Medicago sativa L.) Varieties to High Temperature Stress
Source: Front Plant Sci. 2021 Dec 9;12:753011. doi: 10.3389/fpls.2021.753011 (PMC8695758; doi:10.3389/fpls.2021.753011)
Supplement: Supplementary file 1 [file Data_Sheet_1.xlsx]

## Sheet: Supplementary Table
STable 1 Subordinate function values of physiological indicators for 22 alfalfa materials under heat stress
Experiment No.	Name of Material	Chl*	EL*	RWC*	GSH-Px*	CAT*	APX*	SOD*	POD*	MDA*	SSC*	Proline	Soluble Protein	Average Value	Rank
MS30	Medicago sativa L.cv.Nanmu701	1	1	0.06	0.4	1	0.31	0.26	0.44	0.75	0.98	1	0.91	0.68	1
MS43	Medicago sativa L.cv.WL712	0.65	0.79	1	0.35	0.63	0.06	0.04	0.24	0.79	0.62	0.55	0.76	0.54	2
MS52	Medicago sativa L.cv.WL656HQ	0.51	0.8	0.12	0.93	0.09	0.51	0.81	0.75	0.88	0.77	0.05	0.19	0.53	3
MS22	SAG-MS2016022*	0.27	0.93	0.1	1	0.14	0	0.89	0.56	1	0.75	0.01	0.3	0.5	4
MS39	Medicago sativa L.cv.Voyage	0.18	0.72	0.13	0.84	0.38	0.2	0.63	0.6	0.9	0.93	0.07	0.25	0.49	5
MS21	SAG-MS2016021*	0.24	0.65	0.14	0.74	0.3	0.77	0.5	0.44	0.89	0.9	0.06	0	0.47	6
MS28	Medicago sativa L.cv.6010	0.07	0.51	0.14	0.9	0.06	0.05	1	0.97	0.9	0.91	0.02	0.07	0.47	7
MS62	Medicago sativa L.cv.Yumu No.1	0	0.96	0.14	0.68	0	0.25	0.67	0.75	0.79	1	0	0.27	0.46	8
MS40	Medicago sativa L.cv.WL525HQ	0.29	0.75	0.17	0.98	0.06	0.24	0.7	0.63	0.83	0.7	0.04	0.09	0.46	9
MS15	Medicago sativa L.cv.Giant energy995	0.32	0.46	0.11	0.82	0.11	0.32	0.98	0.76	0.93	0.53	0.02	0.08	0.45	10
MS07	Medicago sativa L.cv.Sanditi	0.64	0.12	0.03	0.12	0.56	0.09	0.13	0.42	0.78	0.92	0.28	1	0.42	11
MS29	Medicago sativa L.cv.Ghillie	0.11	0.37	0.12	0.87	0.07	0.17	0.49	0.89	0.86	0.85	0.04	0.21	0.42	12
MS55	Medicago sativa L.cv.Siriver	0.59	0.93	0.08	0.05	0.13	0.15	0.19	0.39	0.66	0.42	0.38	0.94	0.41	13
MS49	Medicago sativa L.cv.WL903	0.44	0.03	0.03	0.31	0.4	1	0.19	0.24	0.89	0.31	0.31	0.6	0.4	14
MS22	Medicago sativa L.cv.Giant energy601	0.53	0.01	0	0.09	0.55	0.03	0.25	0.28	0.86	0.65	0.85	0.61	0.39	15
MS27	Medicago sativa L.cv.Giant energy801	0.54	0.67	0.09	0.2	0.31	0.1	0.12	0.01	0.6	0.74	0.57	0.66	0.38	16
MS03	Medicago sativa L.cv.Sardi7	0.42	0.33	0.05	0.25	0.49	0.6	0	0.32	0.69	0.33	0.42	0.61	0.38	17
MS01	Medicago sativa L.cv.Sardi10	0.16	0	0.1	0	0.22	0.25	0.58	1	0.69	0.96	0.01	0.17	0.35	18
MS12	Medicago sativa L.cv.Victoria	0.27	0.07	0.04	0.28	0.6	0.34	0.07	0.73	0.6	0.17	0.43	0.5	0.34	19
MS02	Medicago sativa L.cv.Eureka	0.43	0.27	0.12	0.18	0.28	0.53	0.01	0.46	0.82	0.1	0.43	0.43	0.34	20
MS47	Medicago sativa L.cv.WL440HQ	0.84	0.57	0.08	0.18	0.48	0.07	0.19	0.27	0	0.34	0.32	0.66	0.33	21
MS37	Medicago sativa L.cv.Nanmu801	0.56	0.46	0.11	0.19	0.33	0.08	0.09	0	0.72	0	0.24	0.72	0.29	22
*Note: APX, ascorbate peroxidase; CAT, catalase; Chl, chlorophyll; EL, electrolyte leakage; GSH-Px, glutathione peroxidase; MDA, malondialdehyde; POD, peroxidase; RWC, relative water content; SOD, superoxide dismutase; SSC, soluble sugar content.
*Note: The materials named SAG-MS2016022 and SAG-MS2016021 are two wild germplasm resources collected in Sichuan Province, China.
STable 2 The Raw physiological data statistics of MS30 and MS37
Term		Material*	CK*	Treatment1*	Treatment2*	Treatment3*	Treatment4*	Treatment5*
Photosynthetic System	Chlorophyll Content	MS30a	57.69	47.51	50.61	56.32	43.5182	33.14
		MS30b	61.6	47.59	62.26	64.17	57.5545	22.51
		MS30c	53.82	52.2	51.54	57.08	46.3636	20.88
		Mean	57.7033	49.1	54.8033	59.19	49.1455	25.51
		MS37a	48.35	46.28	39.91	39.45	37.6818	33.76
		MS37b	52.03	50.94	40.54	39.77	33.4364	32.77
		MS37c	46.28	51.41	41.33	36.74	35.8636	8.65
		Mean	48.8867	49.5433	40.5933	38.6533	35.6606	25.06
	Fv/Fm	MS30a	0.827	0.832	0.803	0.757	0.754	0.626
		MS30b	0.79	0.797	0.818	0.795	0.727	0.689
		MS30c	0.821	0.768	0.762	0.715	0.736	0.413
		Mean	0.812667	0.799	0.794333	0.755667	0.739	0.576
		MS37a	0.82	0.802	0.778	0.682	0.665	0.18
		MS37b	0.797	0.816	0.745	0.681	0.62	0.601
		MS37c	0.817	0.771	0.75	0.68	0.58	0.195
		Mean	0.811333	0.796333	0.757667	0.681	0.621667	0.325333
Membrane System	MDA Content (nmol/g)	MS30a	72.756	82.865	112.061	136.841	123.891	213.958
		MS30b	98.1903	88.1872	163.314	117.266	107.939	173.303
		MS30c	81.9766	86.3839	127.723	124.996	115.915	206.4
		Mean	84.3076	85.812	134.366	126.368	115.915	197.887
		MS37a	88.5294	78.0548	102.426	124.098	109.075	265.688
		MS37b	92.0706	96.2921	113.724	94.944	110.863	220.545
		MS37c	85.0634	98.4612	115.071	120.228	107.287	300.747
		Mean	88.5545	90.936	110.407	113.09	109.075	262.327
	EL (%)	MS30a	7.65922	6.09645	8.84561	7.70419	22.0159	19.4259
		MS30b	7.79883	5.06944	10.0887	7.86842	32.9581	19.4259
		MS30c	11.6607	10.2041	13.4386	5.35942	10.9983	19.4259
		Mean	9.03959	7.12332	10.791	6.97734	21.9908	19.4259
		MS37a	11.6297	5.44335	14.0697	10.8518	25.5274	71.5086
		MS37b	11.802	6.28061	20.7489	11.0746	12.3648	87.5
		MS37c	8.72523	5.4823	8.87009	5.40587	24.5822	79.5043
		Mean	10.719	5.73542	14.5629	9.11074	20.8248	79.5043
Osmotic Regulation System	Pro Content (µg/g)	MS30a	99.236	46.272	39.5951	108.019	618.835	773.256
		MS30b	84.6476	44.8	45.3835	89.9392	709.838	759.992
		MS30c	93.6149	54.2777	51.5262	86.5992	635.775	746.728
		Mean	92.4995	48.4499	45.5016	94.8526	654.816	759.992
		MS37a	31.0494	80.3417	56.5366	38.0352	70.6376	269.011
		MS37b	61.6865	59.9547	58.3146	37.8487	77.8272	269.011
		MS37c	43.2615	60.4235	43.9796	56.2883	83.0883	269.011
		Mean	45.3325	66.9067	52.9436	44.0574	77.1844	269.011
	SSC (mg/g)	MS30a	3.71937	5.2416	3.19407	3.23471	5.50588	9.93025
		MS30b	4.08897	4.9608	5.6001	5.59	4.8789	9.77786
		MS30c	4.7034	4.46417	4.43182	3.4749	5.27091	10.0826
		Mean	4.17058	4.88886	4.40866	4.09987	5.21856	9.93025
		MS37a	3.14444	3.85752	3.5345	3.34941	3.83235	4.91847
		MS37b	3.07286	3.25912	3.06429	2.51727	2.73386	4.23265
		MS37c	3.06456	4.05615	3.14188	2.4921	3.04909	5.6043
		Mean	3.09395	3.72427	3.24689	2.78626	3.2051	4.91847
	Soluble Protein Content (mg/g)	MS30a	25.9179	30.297	34.5906	38.9565	42.3408	45.066
		MS30b	25.7059	44.0044	57.5087	42.7034	41.5537	40.2377
		MS30c	24.6918	32.3032	37.6953	45.9376	40.1722	49.8943
		Mean	25.4385	35.5349	43.2649	42.5325	41.3556	45.066
		MS37a	24.3712	29.0168	28.8037	29.3586	37.4797	42.6163
		MS37b	36.6782	27.4704	32.1911	39.6522	51.0589	42.6163
		MS37c	22.44	34.1143	28.0654	28.815	64.6382	42.6163
		Mean	27.8298	30.2005	29.6867	32.6086	51.0589	42.6163
Antioxidant Defense System	SOD Content (U/g)	MS30a	933.655	1817.56	279.598	773.671	1921.59	338.524
		MS30b	654.102	2839.15	337.119	841.835	1894.42	474.209
		MS30c	626.111	1921.98	394.639	866.208	1677.88	267.608
		Mean	737.956	2192.9	337.119	827.238	1831.3	360.114
		MS37a	680.996	1660.82	961.744	785.094	576.417	230.168
		MS37b	510.121	1628.49	626.025	573.185	528.505	351.387
		MS37c	585.239	1569.57	684.262	609.125	409.694	394.084
		Mean	592.119	1619.63	757.343	655.801	504.872	325.213
	CAT Content (nmol/min/g)	MS30a	865.005	5119	526.602	2260	1476.83	471.2
		MS30b	861.673	4736.39	503.4	2905.71	2739.39	404.158
		MS30c	858.536	4627.2	852.6	2508.6	1678.22	437.679
		Mean	861.738	4827.53	627.534	2558.1	1964.81	437.679
		MS37a	354.598	1448.16	751.057	1359.47	1769.6	203.4
		MS37b	252.391	2712	852.6	1295.38	1506.67	203.4
		MS37c	271.975	2169.6	777.465	1428.31	1552.6	329.126
		Mean	292.988	2109.92	793.707	1361.05	1609.62	245.309
	POD Content (U/g)	MS30a	139.676	454.646	194	145	232.673	256.863
		MS30b	269.825	335.222	200.393	172	183	295.146
		MS30c	240.7	507.071	158.586	220.202	233	392.432
		Mean	216.734	432.313	184.326	179.067	216.224	314.813
		MS37a	130.676	732.673	128	136.327	132.673	53.2362
		MS37b	131.301	640.777	97.7865	107	126.214	39.8058
		MS37c	173.439	625	90.4771	157.426	158.252	66.6667
		Mean	145.139	666.15	105.421	133.584	139.046	53.2362
	GSH-Px Content (nmol/min/g)	MS30a	1326.73	1379.8	629.796	850.98	3055.1	6202.35
		MS30b	1667.11	739.31	575.2	875.102	2665.66	7317.98
		MS30c	1064.26	1340	520.392	836.832	2707.07	8433.6
		Mean	1352.7	1153.04	575.129	854.305	2809.28	7317.98
		MS37a	1907.87	1327.24	316.566	735.686	356.859	4804
		MS37b	1952.64	1661.6	368	884.66	416.697	4110.4
		MS37c	2129.03	1340	430.588	911.2	492.138	4063.84
		Mean	1996.51	1442.95	371.718	843.849	421.898	4326.08
	APX Content (µmol/min/g)	MS30a	3.36961	4.08157	5.37	2.27024	3.61616	2.27403
		MS30b	2.97013	3.685	7.79802	2.71212	4.96238	2.65306
		MS30c	3.549	3.82039	5.96667	3.63452	4.88182	1.895
		Mean	3.29625	3.86232	6.37823	2.87229	4.48679	2.27403
		MS37a	2.01329	3.50619	4.96238	3.33939	4.33431	2.1051
		MS37b	2.20814	3.79118	3.35051	3.43301	4.95	2.62727
		MS37c	2.19674	3.2165	4.41877	3.15882	5.685	2.327
		Mean	2.13939	3.50462	4.24388	3.31041	4.98977	2.35312
*Note: a,b and c represent the three biological repeats in the material.
*Note: CK represents the temperature is 20 ℃.
*Note: Treatment 1 represents the temperature is 25 ℃, Treatment 2 represents the temperature is 30 ℃, Treatment 3 represents the temperature is 35 ℃, Treatment 4 represents the temperature is 40 ℃ and Treatment 5 represents the temperature is 43 ℃.
STable 3 MS/MS spectrum database search analysis summary
Total spectrum	Matched spectrum	Identified proteins	Quantifiable proteins	Peptides	Unique peptides
1575487	184,025 (11.7%)	7300	6704	93785	88958
STable 4 Statistics on the number of DEPs in different comparison groups
Comparable Group		Total number of DEPs	Number of up-regulated DEPs	Number of down-regulated DEPs
MS30	35/20 ℃	476	188	288
	43/35 ℃	1235	603	632
MS37	35/20 ℃	593	201	392
	43/35 ℃	1355	844	511
MS30/37	20 ℃	191	125	66
	35 ℃	575	410	165
	43 ℃	315	119	196
STable 5 Enrichment distribution of DEPs in GO functional classification
Comparable Group		GO Term
		Biological Process (BP)	Cellular Component (CC)	Molecular Function (MF)
MS30	35/20 ℃	regulation of leaf morphogenesis	magnesium chelatase complex	UDP−L−rhamnose synthase activity
		regulation of proton transport	citrate lyase complex	UDP−glucose 4,6−dehydratase activity
		regulation of anion channel activity by blue light	--	photoreceptor activity
		positive regulation of ATPase activity	--	blue light photoreceptor activity
		cellular response to blue light	--	ATPase activator activity
	43/35 ℃	pyruvate family amino acid catabolic process	Tic complex	structural constituent of chromatin
		L−alanine metabolic process	chaperone complex	fucosidase activity
		alanine metabolic process	chaperonin−containing T−complex	alpha−L−fucosidase activity
		photosystem II repair	thylakoid lumen	protein binding involved in protein folding
MS37	35/20 ℃	acetyl−CoA biosynthetic process	magnesium chelatase complex	protein carboxyl O−methyltransferase activity
		ribonucleoside bisphosphate biosynthetic process	box C/D snoRNP complex	ligase activity, forming nitrogen−metal bonds
		methionine biosynthetic process	chloroplast inner membrane	magnesium chelatase activity
		--	plastid inner membrane	inositol−3−phosphate synthase activity
	43/35 ℃	NAD(P)H dehydrogenase complex assembly	chaperone complex	3−chloroallyl aldehyde dehydrogenase activity
		glycosphingolipid catabolic process	chaperonin−containing T−complex	protein binding involved in protein folding
		glycosylceramide catabolic process	plastid thylakoid lumen	phosphoenolpyruvate carboxylase activity
		glycosylceramide metabolic process	chloroplast thylakoid lumen	unfolded protein binding
		photosystem II repair	thylakoid lumen	--
MS30/37	20 ℃	cellular response to light intensity	plastid thylakoid lumen	chalcone isomerase activity
		photosystem I assembly	chloroplast thylakoid lumen	intramolecular lyase activity
		photoinhibition	thylakoid lumen	prenyltransferase activity
		negative regulation of photosynthesis	cytosolic large ribosomal subunit	--
		photosystem II repair	large ribosomal subunit	--
	35 ℃	negative regulation of mRNA processing	small nucleolar ribonucleoprotein complex	inositol−3−phosphate synthase activity
		negative regulation of RNA splicing	cytosolic large ribosomal subunit	box H/ACA snoRNA binding
		positive regulation of RNA splicing	large ribosomal subunit	snoRNA binding
		cellular response to interleukin−1	cytosolic small ribosomal subunit	intramolecular lyase activity
		membrane protein ectodomain proteolysis	--	nucleosome binding
	43 ℃	beta−glucan catabolic process	box C/D snoRNP complex	UDP−L−rhamnose synthase activity
		(1−>3)−beta−D−glucan metabolic process	small−subunit processome	UDP−glucose 4,6−dehydratase activity
		(1−>3)−beta−D−glucan catabolic process	preribosome	snRNA binding
		--	anchored component of plasma membrane	--
STable 6 Enrichment distribution of DEPs in KEGG pathway
Comparable Group		Pathway of Up-regulated DEPs	Pathway of Down-regulated DEPs
MS30	35/20℃	Steroid biosynthesis	Porphyrin and chlorophyll metabolism
		Circadian rhythm − plant	--
		Protein processing in endoplasmic reticulum	--
		Plant−pathogen interaction	--
	43/35℃	Protein processing in endoplasmic reticulum	Biosynthesis of secondary metabolites − other antibiotics
		Carotenoid biosynthesis	Photosynthesis − antenna proteins
		--	Photosynthesis
		--	Ribosome
MS37	35/20℃	Photosynthesis − antenna proteins	Zeatin biosynthesis
		Linoleic acid metabolism	--
		alpha−Linolenic acid metabolism	--
		Photosynthesis	--
	43/35℃	Monobactam biosynthesis	Photosynthesis − antenna proteins
		Protein processing in endoplasmic reticulum	Photosynthesis − antenna proteins
		--	Linoleic acid metabolism
MS30/37	20 ℃	Flavonoid biosynthesis	Glucosinolate biosynthesis
		Linoleic acid metabolism	Terpenoid backbone biosynthesis
		alpha−Linolenic acid metabolism	--
	35 ℃	Ribosome	Linoleic acid metabolism
		Ribosome biogenesis in eukaryotes	Glycerolipid metabolism
		--	alpha−Linolenic acid metabolism
		--	Terpenoid backbone biosynthesis
	43 ℃	Diterpenoid biosynthesis	Biosynthesis of unsaturated fatty acids
		Monoterpenoid biosynthesis	Lysine biosynthesis
		Thiamine metabolism	alpha−Linolenic acid metabolism
		Other glycan degradation	Phenylpropanoid biosynthesis
		Porphyrin and chlorophyll metabolism	Fatty acid degradation
STable 7a Photosynthesis-Related DEPs in MS30
Protein accession	Protein description	MW [kDa]	Subcellular localization	MS3020a	MS3035b	MS3043c	MS3035/MS3020 Ratio	MS3043/MS3035 Ratio
TRINITY_DN17135_c0_g1_Gene_34667	ruBisCO large subunit-binding protein [Medicago truncatula]	63.897	chloroplast	0.709333	0.948667	1.403	1.337	1.479
TRINITY_DN16844_c0_g3_Gene_8166	oxygen-evolving enhancer protein 2-1 [Medicago truncatula]	19.357	chloroplast	0.539	0.980333	1.649	1.819	1.682
TRINITY_DN17122_c0_g1_Gene_36182	chromoplast heme oxygenase 1 [Medicago sativa]	20.059	chloroplast	0.727	0.888667	1.279	1.222	1.439
TRINITY_DN21254_c0_g1_Gene_19039	ATP-dependent zinc metalloprotease FTSH protein [Medicago truncatula]	12.952	cytoplasm	0.393	0.750667	2.351	1.91	3.132
TRINITY_DN14715_c0_g2_Gene_21938	photosystem II oxygen-evolving enhancer protein [Medicago truncatula]	18.096	cytoplasm	1.30333	1.06	0.723333	0.813	0.682
TRINITY_DN21169_c7_g2_Gene_29995	phototropin-2 protein [Medicago truncatula]	56.192	nucleus	1.446	1.13	0.773333	0.781	0.684
TRINITY_DN20040_c2_g1_Gene_23606	calvin cycle protein CP12-1 [Medicago truncatula]	14.04	chloroplast	1.04833	0.716667	1.298	0.684	1.811
TRINITY_DN12545_c0_g1_Gene_9459	magnesium-chelatase subunit ChlI [Medicago truncatula]	46.086	chloroplast	1.244	0.691	0.906667	0.555	1.312
TRINITY_DN19205_c0_g2_Gene_21268	ATP-dependent zinc metalloprotease FTSH protein [Medicago truncatula]	89.174	chloroplast	1.13333	0.811333	0.987	0.716	1.217
TRINITY_DN10807_c0_g1_Gene_13348	cryptochrome 2A [Pisum sativum]	19.627	mitochondria	0.9295	1.426	1.0765	1.534	0.755
a,b and c represent the relative expression of the proteins in this sample, respectively, averaged from the three biological replicates.
STable 7b Photosynthesis-Related DEPs in MS37
Protein accession	Protein description	MW [kDa]	Subcellular localization	MS3720a	MS3735b	MS3743c	MS3735/MS3720 Ratio	MS3743/MS3735 Ratio
TRINITY_DN16844_c0_g3_Gene_8166	oxygen-evolving enhancer protein 2-1 [Medicago truncatula]	19.357	chloroplast	0.527667	0.886	1.41	1.679	1.591
TRINITY_DN21254_c0_g1_Gene_19039	ATP-dependent zinc metalloprotease FTSH protein [Medicago truncatula]	12.952	cytoplasm	0.368	0.597667	1.39133	1.624	2.328
TRINITY_DN17135_c0_g1_Gene_34667	ruBisCO large subunit-binding protein [Medicago truncatula]	63.897	chloroplast	0.734667	0.950333	1.26933	1.294	1.336
TRINITY_DN21665_c0_g1_Gene_23571	photosystem II reaction center PsbP family protein [Medicago truncatula]	27.683	nucleus	1.61	0.888333	0.574667	0.552	0.647
TRINITY_DN12545_c0_g1_Gene_9459	magnesium-chelatase subunit ChlI [Medicago truncatula]	46.086	chloroplast	1.42967	0.745	1.025	0.521	1.376
TRINITY_DN16506_c0_g1_Gene_6592	lycopene beta-cyclase [Medicago sativa]	38.641	chloroplast	1.105	0.866667	1.049	0.784	1.21
TRINITY_DN10743_c0_g2_Gene_24873	photosystem I reaction center subunit II [Medicago truncatula]	24.834	chloroplast	0.925	1.136	0.877333	1.228	0.772
TRINITY_DN17556_c0_g3_Gene_31603	vitamin K epoxide reductase family protein [Medicago truncatula]	13.187	chloroplast	0.933	1.192	0.855	1.278	0.717
TRINITY_DN22409_c0_g5_Gene_34019	photosystem I P700 chlorophyll A apoprotein A2 [Medicago truncatula]	37.554	chloroplast	0.949	1.15633	0.910333	1.218	0.787
TRINITY_DN7675_c0_g1_Gene_8210	photosystem I reaction center subunit N [Medicago truncatula]	18.477	chloroplast	0.916	1.15567	0.854333	1.262	0.739
TRINITY_DN8267_c0_g1_Gene_8768	photosystem I reaction center subunit IV A [Medicago truncatula]	15.004	chloroplast	0.848	1.20067	0.889667	1.416	0.741
TRINITY_DN8269_c0_g2_Gene_10018	oxygen-evolving enhancer protein [Medicago truncatula]	27.465	chloroplast	1.008	1.26667	0.721333	1.257	0.569
TRINITY_DN10302_c0_g1_Gene_32520	light-harvesting complex I chlorophyll A/B-binding protein [Medicago truncatula]	27.675	chloroplast	0.963333	1.18867	0.840667	1.234	0.707
TRINITY_DN13624_c0_g4_Gene_19151	light-harvesting complex I chlorophyll A/B-binding protein [Medicago truncatula]	29.663	chloroplast	0.907333	1.25333	0.846333	1.381	0.675
TRINITY_DN20714_c0_g1_Gene_20596	zeaxanthin epoxidase [Medicago truncatula]	53.817	chloroplast	0.902	1.327	0.8625	1.471	0.65
a,b and c represent the relative expression of the proteins in this sample, respectively, averaged from the three biological replicates.
STable 8a Antioxidant-Related DEPs in MS30
Protein accession	Protein description	MW [kDa]	Subcellular localization	MS3020a	MS3035b	MS3043c	MS3035/MS3020 Ratio	MS3043/MS3035 Ratio
TRINITY_DN9206_c0_g1_Gene_6791	GroES chaperonin [Medicago truncatula]	26.739	chloroplast	0.752	0.915333	1.332	1.217	1.455
TRINITY_DN18935_c0_g2_Gene_23731	glutathione S-transferase, amino-terminal domain protein [Medicago truncatula]	25.937	nucleus	0.570667	0.978333	1.73533	1.714	1.774
TRINITY_DN18935_c0_g3_Gene_24344	glutathione S-transferase, amino-terminal domain protein [Medicago truncatula]	15.45	mitochondria	0.409	0.861667	1.67967	2.107	1.949
TRINITY_DN17568_c0_g1_Gene_11927	homoglutathione synthetase GSHS2 [Medicago truncatula]	61.733	chloroplast	1.18033	0.936667	0.762333	0.794	0.814
TRINITY_DN20705_c1_g1_Gene_34519	glutathione S-transferase, amino-terminal domain protein [Medicago truncatula]	26.189	cytoplasm	1.225	0.57	0.8735	0.465	1.532
a,b and c represent the relative expression of the proteins in this sample, respectively, averaged from the three biological replicates.
STable 8b Antioxidant-Related DEPs in MS37
Protein accession	Protein description	MW [kDa]	Subcellular localization	MS3720a	MS3735b	MS3743c	MS3735/MS3720 Ratio	MS3743/MS3735 Ratio
TRINITY_DN18991_c2_g1_Gene_25094	Cu/Zn-superoxide dismutase copper chaperone [Medicago truncatula]	35.142	chloroplast	0.607	0.803667	1.745	1.324	2.171
TRINITY_DN13283_c1_g5_Gene_30978	glutathione S-transferase, amino-terminal domain protein [Medicago truncatula]	15.387	cytoplasm	0.577667	0.855	1.555	1.48	1.819
TRINITY_DN18935_c0_g2_Gene_23731	glutathione S-transferase, amino-terminal domain protein [Medicago truncatula]	25.937	nucleus	0.494	0.685	1.64967	1.387	2.408
TRINITY_DN18935_c0_g3_Gene_24344	glutathione S-transferase, amino-terminal domain protein [Medicago truncatula]	15.45	mitochondria	0.444	0.740333	1.80733	1.667	2.441
TRINITY_DN19612_c1_g3_Gene_26470	glutathione S-transferase [Medicago truncatula]	11.86	cytoplasm	0.544	0.776	2.26533	1.426	2.919
TRINITY_DN11822_c2_g2_Gene_12761	hydroxyacylglutathione hydrolase [Medicago truncatula]	23.617	chloroplast	1.291	1.05	0.8025	0.813	0.764
a,b and c represent the relative expression of the proteins in this sample, respectively, averaged from the three biological replicates.
STable 9a Different Expressed Heat Shock proteins (DEHSPs) in MS30
Class	Protein accession	Protein description	MW [kDa]	Subcellular localization	MS3020a	MS3035b	MS3043c	MS3035/MS3020 Ratio	MS3043/MS3035 Ratio
sHSP	TRINITY_DN11338_c0_g1_Gene_18098	heat shock protein 15.9 [Medicago sativa]	15.952	cytoplasm	0.450333	0.963667	1.45133	2.14	1.506
	TRINITY_DN18350_c2_g5_Gene_7566	heat shock protein 17.6 [Medicago sativa]	17.679	cytoplasm	0.611333	0.915667	1.34967	1.498	1.474
	TRINITY_DN19888_c0_g1_Gene_6324	17.6 kDa class I heat shock protein [Medicago truncatula]	17.2	cytoplasm	0.491667	0.724	1.92533	1.473	2.659
	TRINITY_DN19888_c1_g1_Gene_27466	17.6 kDa class I heat shock protein [Medicago truncatula]	17.168	cytoplasm	0.484333	0.78	1.786	1.61	2.29
	TRINITY_DN18350_c2_g1_Gene_23676	cytosolic class II small heat-shock protein [Medicago truncatula]	18.847	cytoplasm	0.504667	0.882	1.48967	1.748	1.689
	TRINITY_DN8250_c0_g1_Gene_7658	cytosolic class II small heat-shock protein [Medicago truncatula]	16.864	cytoplasm	0.436667	0.868667	1.50767	1.989	1.736
	TRINITY_DN10253_c0_g1_Gene_24449	hsp20/alpha crystallin family protein [Medicago truncatula]	20.225	nucleus	0.547	0.743333	1.85667	1.359	2.498
	TRINITY_DN16793_c3_g1_Gene_13474	localized small heat shock protein [Medicago truncatula]	26.704	chloroplast	0.539333	0.941	1.56	1.745	1.658
	TRINITY_DN14499_c0_g1_Gene_14445	peroxisomal small heat shock protein [Medicago truncatula]	27.743	chloroplast	0.731333	0.929	1.24267	1.27	1.338
HSP40	TRINITY_DN12753_c0_g1_Gene_20472	molecular chaperone Hsp40/DnaJ family protein [Medicago truncatula]	30.219	nucleus	0.699333	0.874333	1.39467	1.25	1.595
HSP60	TRINITY_DN18568_c0_g1_Gene_28642	TCP-1/cpn60 chaperonin family protein [Medicago truncatula]	28.462	chloroplast	0.633	0.927667	1.472	1.466	1.587
	TRINITY_DN18568_c0_g3_Gene_22379	TCP-1/cpn60 chaperonin family protein [Medicago truncatula]	34.763	peroxisome	0.623667	0.970333	1.48333	1.556	1.529
	TRINITY_DN18568_c1_g3_Gene_26426	TCP-1/cpn60 chaperonin family protein [Medicago truncatula]	21.273	cytoplasm	0.612333	0.852333	1.46633	1.392	1.72
	TRINITY_DN9206_c0_g1_Gene_6791	GroES chaperonin [Medicago truncatula]	26.739	chloroplast	0.752	0.915333	1.332	1.217	1.455
HSP70	TRINITY_DN16967_c0_g2_Gene_9405	heat shock 70 kDa protein [Medicago truncatula]	95.171	cytoplasm	0.737	0.967333	1.30933	1.313	1.354
	TRINITY_DN17745_c2_g7_Gene_30078	heat shock 70 kDa protein [Medicago truncatula]	17.666	cytoplasm	0.430333	0.765667	1.93567	1.779	2.528
	TRINITY_DN20280_c0_g1_Gene_1720	heat shock 70 kDa protein [Medicago truncatula]	67.857	chloroplast	0.69	0.923333	1.40533	1.338	1.522
	TRINITY_DN10238_c0_g1_Gene_29479	heat shock 70 kDa protein [Medicago truncatula]	66.358	chloroplast	0.651667	0.832333	1.675	1.277	2.012
	TRINITY_DN10764_c0_g2_Gene_14629	heat shock 70 kDa protein [Medicago truncatula]	26.511	cytoskeleton	0.705	0.932333	1.352	1.322	1.45
	TRINITY_DN21025_c0_g2_Gene_8907	70 kDa heat shock protein [Sandersonia aurantiaca]	18.871	cytoplasm	0.591667	0.920667	1.63233	1.556	1.773
	TRINITY_DN18581_c0_g1_Gene_30485	armadillo/beta-catenin-like repeat protein [Medicago truncatula]	40.862	cytoplasm	0.765667	1.08	1.39	1.411	1.287
HSP90	TRINITY_DN10929_c0_g1_Gene_4083	heat shock protein 81-2 [Medicago truncatula]	92.773	chloroplast	0.632333	1.04	1.397	1.645	1.343
	TRINITY_DN17416_c0_g2_Gene_3822	heat shock protein 81-2 [Medicago truncatula]	89.836	chloroplast	0.641333	1.054	1.30733	1.643	1.24
	TRINITY_DN21323_c0_g2_Gene_23829	activator of 90 kDa heat shock ATPase-like protein [Medicago truncatula]	39.972	cytoplasm	0.711	0.972667	1.33033	1.368	1.368
	TRINITY_DN21323_c0_g3_Gene_29027	activator of 90 kDa heat shock ATPase-like protein [Medicago truncatula]	11.24	extracellular	0.689	0.96	1.38333	1.393	1.441
HSP100	TRINITY_DN22156_c1_g2_Gene_9904	chaperone ClpB, putative [Medicago truncatula]	84.265	cytoplasm	0.633333	0.864	1.544	1.364	1.787
	TRINITY_DN12662_c0_g1_Gene_31097	chaperone protein ClpB3 [Medicago truncatula]	58.516	cytoplasm	0.568	0.947333	1.58133	1.668	1.669
	TRINITY_DN12707_c0_g1_Gene_29255	casein lytic proteinase B3 [Medicago truncatula]	24.841	cytoplasm	0.431667	0.896	1.71133	2.076	1.91
	TRINITY_DN22489_c0_g1_Gene_6803	casein lytic proteinase B3 [Medicago truncatula]	36.442	cytoplasm	0.620667	0.976	1.42333	1.573	1.458
	TRINITY_DN22489_c1_g3_Gene_30341	casein lytic proteinase B3 [Medicago truncatula]	19.48	chloroplast	0.585333	0.92	1.54	1.572	1.674
	TRINITY_DN19744_c0_g2_Gene_15344	ATP-dependent chaperone ClpB [Medicago truncatula]	54.43	cytoplasm	0.471333	1.14033	1.67533	2.419	1.469
	TRINITY_DN17376_c2_g3_Gene_31004	ATP-dependent Clp protease ATP-binding subunit [Medicago truncatula]	34.515	chloroplast	1.09467	0.868333	1.06167	0.793	1.223
FKBP	TRINITY_DN15017_c1_g4_Gene_34980	peptidyl-prolyl cis-trans isomerase FKBP62-like protein [Medicago truncatula]	36.001	cytoplasm	0.502	1.01633	1.48233	2.025	1.459
	TRINITY_DN15271_c1_g5_Gene_30074	peptidyl-prolyl cis-trans isomerase FKBP62-like protein [Medicago truncatula]	21.213	mitochondria	0.304667	0.938333	1.53467	3.08	1.636
	TRINITY_DN15647_c0_g3_Gene_1294	peptidyl-prolyl cis-trans isomerase FKBP62-like protein [Medicago truncatula]	47.027	cytoplasm	0.415	0.978667	1.39833	2.358	1.429
	TRINITY_DN16675_c0_g6_Gene_33309	peptidyl-prolyl cis-trans isomerase FKBP62-like protein [Medicago truncatula]	29.903	mitochondria	0.479	1.006	1.53167	2.1	1.523
a,b and c represent the relative expression of the proteins in this sample, respectively, averaged from the three biological replicates.
STable 9b Different Expressed Heat Shock proteins (DEHSPs) in MS37
Class of HSPs	Protein accession	Protein description	MW [kDa]	Subcellular localization	MS3720a	MS3735b	MS3743c	MS3735/MS3720 Ratio	MS3743/MS3735 Ratio
sHSP	TRINITY_DN11338_c0_g1_Gene_18098	heat shock protein 15.9 [Medicago sativa]	15.952	cytoplasm	0.431	0.853	1.60733	1.979	1.884
	TRINITY_DN14499_c0_g1_Gene_14445	peroxisomal small heat shock protein [Medicago truncatula]	27.743	chloroplast	0.724333	0.918667	1.36933	1.268	1.491
	TRINITY_DN8769_c0_g1_Gene_25150	localized small heat shock protein [Medicago truncatula]	25.519	chloroplast	0.613667	0.493	1.70867	0.803	3.466
HSP70	TRINITY_DN21025_c0_g2_Gene_8907	70 kDa heat shock protein [Sandersonia aurantiaca]	18.871	cytoplasm	0.622333	0.911667	1.35267	1.465	1.484
HSP90	TRINITY_DN10929_c0_g1_Gene_4083	heat shock protein 81-2 [Medicago truncatula]	92.773	chloroplast	0.619667	0.841333	1.419	1.358	1.687
	TRINITY_DN17416_c0_g2_Gene_3822	heat shock protein 81-2 [Medicago truncatula]	89.836	chloroplast	0.740667	0.941667	1.31233	1.271	1.394
HSP100	TRINITY_DN12662_c0_g1_Gene_31097	chaperone protein ClpB3 [Medicago truncatula]	58.516	cytoplasm	0.588667	0.893	1.425	1.517	1.596
	TRINITY_DN12707_c0_g1_Gene_29255	casein lytic proteinase B3 [Medicago truncatula]	24.841	cytoplasm	0.457	0.835	1.63133	1.827	1.954
	TRINITY_DN22489_c0_g1_Gene_6803	casein lytic proteinase B3 [Medicago truncatula]	36.442	cytoplasm	0.572333	0.941333	1.323	1.645	1.405
	TRINITY_DN19744_c0_g2_Gene_15344	ATP-dependent chaperone ClpB [Medicago truncatula]	54.43	cytoplasm	0.483333	0.683667	1.525	1.414	2.231
	TRINITY_DN17376_c2_g3_Gene_31004	ATP-dependent Clp protease ATP-binding subunit [Medicago truncatula]	34.515	chloroplast	1.17433	0.787	1.07133	0.67	1.361
	TRINITY_DN22249_c1_g2_Gene_14113	ATP-dependent Clp protease ATP-binding subunit [Medicago truncatula]	106.09	cytoplasm	1.07267	0.853333	1.12533	0.796	1.319
FKBP	TRINITY_DN19530_c1_g1_Gene_3586	FKBP-type peptidyl-prolyl cis-trans isomerase [Medicago truncatula]	24.639	chloroplast	0.947	1.14333	0.860667	1.207	0.753
a,b and c represent the relative expression of the proteins in this sample, respectively, averaged from the three biological replicates.
STable 10a Metabolism-Related DEPs in MS30
Pathway of Metabolism	Protein accession	Protein description	MW [kDa]	Subcellular localization	MS3020a	MS3035b	MS3043c	MS3035/MS3020 Ratio	MS3043/MS3035 Ratio
Primary Metabolism	TRINITY_DN14955_c2_g1_Gene_12704	cysteine protease [Medicago sativa]	23.184	chloroplast	1.411	0.947333	0.744	0.671	0.785
	TRINITY_DN19119_c0_g1_Gene_3040	RIP metalloprotease RseP [Medicago truncatula]	35.208	plasma membrane	1.417	0.918	0.705	0.648	0.768
	TRINITY_DN15260_c0_g1_Gene_9828	serine carboxypeptidase-like protein [Medicago truncatula]	57.064	chloroplast	1.39733	0.900667	0.735667	0.645	0.817
	TRINITY_DN18017_c0_g2_Gene_30729	pectinacetylesterase family protein [Medicago truncatula]	17.847	cytoplasm	1.31333	1.062	0.753	0.809	0.709
	TRINITY_DN14760_c0_g2_Gene_11432	rhamnose biosynthetic-like enzyme [Medicago truncatula]	61.94	cytoplasm	1.045	0.708667	0.991333	0.678	1.399
	TRINITY_DN17882_c0_g1_Gene_10641	rhamnose biosynthetic-like enzyme [Medicago truncatula]	77.418	chloroplast	1.02933	0.817667	1.05933	0.794	1.296
	TRINITY_DN9184_c0_g3_Gene_30850	inositol monophosphatase family protein [Medicago truncatula]	45.592	plasma membrane	1.052	0.7015	1.2255	0.667	1.747
	TRINITY_DN20512_c0_g2_Gene_2455	alkaline/neutral invertase [Medicago truncatula]	72.668	chloroplast	1.115	0.708667	1.09833	0.636	1.55
	TRINITY_DN14003_c1_g1_Gene_16610	D-3-phosphoglycerate dehydrogenase family protein [Medicago truncatula]	66.944	chloroplast	0.964333	0.741667	1.04467	0.769	1.409
	TRINITY_DN20649_c0_g2_Gene_9792	thiazole biosynthetic enzyme [Medicago truncatula]	40.926	chloroplast	0.871333	0.568	1.53433	0.652	2.701
	TRINITY_DN13724_c0_g1_Gene_1019	trehalose-6-phosphate synthase domain protein [Medicago truncatula]	76.288	cytoplasm	0.874	1.4615	0.82	1.672	0.561
	TRINITY_DN13365_c0_g1_Gene_13403	O-glycosyl hydrolase family 17 protein [Medicago truncatula]	53.342	plasma membrane	0.961	1.2905	0.852	1.343	0.66
	TRINITY_DN17218_c0_g3_Gene_21768	xylulose kinase-like protein [Medicago truncatula]	13.374	mitochondria	0.982667	1.256	0.866667	1.278	0.69
	TRINITY_DN15955_c0_g3_Gene_25959	squalene synthase [Medicago truncatula]	47.247	cytoplasm	0.672	0.833667	1.32	1.241	1.583
	TRINITY_DN19909_c0_g3_Gene_20187	fatty acyl-CoA synthetase family protein [Medicago truncatula]	65.135	chloroplast	1.09667	0.889	0.736	0.811	0.828
	TRINITY_DN20591_c1_g5_Gene_4942	GDSL-like lipase [Medicago truncatula]	30.72	chloroplast	1.891	0.917667	0.510333	0.485	0.556
Secondary Metabolism	TRINITY_DN17517_c0_g1_Gene_20937	4-coumarate:CoA ligase-like protein [Medicago truncatula]	17.435	cytoplasm	1.1955	0.993	0.815	0.831	0.821
	TRINITY_DN22711_c0_g1_Gene_33078	1-O-acylglucose:anthocyanin acyltransferase [Medicago truncatula]	33.04	cytoskeleton	1.35833	0.98	0.619667	0.721	0.632
	TRINITY_DN18243_c0_g4_Gene_25555	NAD-dependent aldehyde dehydrogenase family protein [Medicago truncatula]	25.376	cytoplasm	1.25867	1.04067	0.846667	0.827	0.814
	TRINITY_DN16684_c0_g2_Gene_19375	pinoresinol-lariciresinol reductase-like protein [Medicago truncatula]	21.277	cytoplasm	1.23633	0.987333	0.795333	0.799	0.806
	TRINITY_DN14775_c1_g1_Gene_24681	UDP-glucose flavonoid 3-O-glucosyltransferase [Medicago truncatula]	28.729	cytoplasm	0.5825	0.398	1.8085	0.683	4.544
	TRINITY_DN10050_c0_g2_Gene_32110	S-adenosyl-L-methionine: caffeic acid 3-0-methyltransferase [Medicago sativa]	42.379	cytoplasm	0.924667	0.723333	0.939	0.782	1.298
	TRINITY_DN14060_c0_g1_Gene_14623	UDP-glucosyltransferase 73B2 [Medicago truncatula]	53.611	cytoplasm	0.984	0.744	1.306	1.01233	0.753667
a,b and c represent the relative expression of the proteins in this sample, respectively, averaged from the three biological replicates.
STable 10b Metabolism-Related DEPs in MS37
Pathway of Metabolism	Protein accession	Protein description	MW [kDa]	Subcellular localization	MS3720a	MS3735b	MS3743c	MS3735/MS3720 Ratio	MS3743/MS3735 Ratio
Primary Metabolism	TRINITY_DN11811_c1_g1_Gene_35054	thiazole biosynthetic enzyme [Medicago truncatula]	38.231	chloroplast	0.756667	0.910667	1.325	1.204	1.455
	TRINITY_DN19813_c1_g2_Gene_31613	glycogen/starch/alpha-glucan phosphorylase family protein [Medicago truncatula]	19.004	cytoplasm	1.163	0.924	0.742333	0.794	0.803
	TRINITY_DN21292_c1_g1_Gene_24728	glyceraldehyde-3-phosphate dehydrogenase [Medicago truncatula]	50.249	chloroplast	1.368	1.02367	0.842	0.748	0.823
	TRINITY_DN11822_c2_g2_Gene_12761	hydroxyacylglutathione hydrolase [Medicago truncatula]	23.617	chloroplast	1.291	1.05	0.8025	0.813	0.764
	TRINITY_DN17158_c0_g1_Gene_21664	glucan endo-1,3-beta-glucosidase-like protein [Medicago truncatula]	39.108	chloroplast	1.236	1.02933	0.755667	0.833	0.734
	TRINITY_DN18937_c0_g2_Gene_17608	glucose-1-phosphate adenylyltransferase family protein [Medicago truncatula]	52.307	nucleus	1.034	0.777	1.0705	0.751	1.378
	TRINITY_DN12043_c0_g1_Gene_28380	phosphoglycerate mutase family protein [Medicago truncatula]	33.733	chloroplast	1.214	0.805	1.0615	0.663	1.319
	TRINITY_DN18055_c3_g1_Gene_21373	GDP-mannose 3,5-epimerase [Medicago sativa]	30.573	cytoplasm	1.06667	0.745	1.437	0.698	1.929
	TRINITY_DN19235_c1_g1_Gene_984	UDP-glucose 6-dehydrogenase family protein [Medicago truncatula]	38.362	cytoplasm	1.16567	0.907333	1.23533	0.778	1.361
	TRINITY_DN14760_c0_g2_Gene_11432	rhamnose biosynthetic-like enzyme [Medicago truncatula]	61.94	cytoplasm	1.05967	0.851	1.36233	0.803	1.601
	TRINITY_DN18700_c1_g2_Gene_12271	myo-inositol 1-phosphate synthase [Medicago truncatula]	43.204	cytoskeleton	0.789	1.87267	0.797333	2.373	0.426
	TRINITY_DN21940_c0_g2_Gene_13532	myo-inositol-1-phosphate synthases [Medicago falcata]	17.655	cytoplasm	0.83	1.8665	0.619	2.249	0.332
	TRINITY_DN19841_c0_g2_Gene_8416	sterol regulatory element-binding protein site 2 protease [Medicago truncatula]	21.917	chloroplast	0.451667	0.673333	1.37967	1.491	2.049
	TRINITY_DN10591_c0_g1_Gene_31525	phytanoyl-CoA dioxygenase domain protein [Medicago truncatula]	32.464	nucleus	1.33433	0.940667	0.743333	0.705	0.79
	TRINITY_DN20591_c1_g5_Gene_4942	GDSL-like lipase/acylhydrolase [Medicago truncatula]	30.72	chloroplast	1.45433	0.780333	0.578667	0.537	0.742
	TRINITY_DN10526_c0_g1_Gene_26098	patatin-like phospholipase [Medicago truncatula]	45.876	chloroplast	0.597	1.5015	0.5845	2.515	0.389
	TRINITY_DN12070_c0_g1_Gene_24482	hydroperoxide lyase [Medicago sativa]	53.857	chloroplast	0.868667	1.24	0.985667	1.427	0.795
	TRINITY_DN16007_c0_g3_Gene_5942	linoleate 13S-lipoxygenase 2-1, related protein [Medicago truncatula]	103.68	chloroplast	1.018	1.40667	0.667333	1.382	0.474
	TRINITY_DN14006_c0_g2_Gene_12320	PLAT/LH2 domain lipoxygenase family protein [Medicago truncatula]	103.33	chloroplast	0.975	1.28433	0.744	1.317	0.579
	TRINITY_DN17554_c2_g6_Gene_7725	aldo/keto reductase family oxidoreductase [Medicago truncatula]	12.806	cytoplasm	1.02433	1.426	0.834	1.392	0.585
	TRINITY_DN11467_c0_g1_Gene_35382	cysteine protease [Medicago sativa]	16.696	chloroplast	1.42533	0.876667	0.663	0.615	0.756
	TRINITY_DN14955_c2_g1_Gene_12704	cysteine protease [Medicago sativa]	23.184	chloroplast	1.25967	1.04967	0.660667	0.833	0.629
	TRINITY_DN16097_c0_g1_Gene_23205	glutamyl endopeptidase, putative [Medicago truncatula]	63.246	chloroplast	1.361	1.01733	0.756	0.747	0.743
	TRINITY_DN15260_c0_g1_Gene_9828	serine carboxypeptidase-like protein [Medicago truncatula]	57.064	chloroplast	1.48567	0.919667	0.727	0.619	0.791
	TRINITY_DN10669_c0_g2_Gene_33969	acetolactate synthase [Medicago littoralis]	72.978	chloroplast	0.993333	0.771333	1.377	0.777	1.785
	TRINITY_DN21726_c0_g1_Gene_24416	proteasome activator complex subunit-like protein [Medicago truncatula]	202.99	nucleus	1.02667	0.824667	1.25567	0.803	1.523
	TRINITY_DN21370_c0_g1_Gene_25404	dihydrolipoamide dehydrogenase [Medicago truncatula]	64.003	chloroplast	1.14167	0.888333	1.166	0.778	1.313
	TRINITY_DN21537_c0_g1_Gene_6106	branched chain alpha-keto acid dehydrogenase E1 beta subunit [Medicago truncatula]	32.899	mitochondria	1.088	0.832333	1.19467	0.765	1.435
Secondary Metabolism	TRINITY_DN13041_c3_g1_Gene_16656	1-deoxy-D-xylulose 5-phosphate reductoisomerase [Medicago truncatula]	25.176	cytoplasm	1.025	1.249	0.843667	1.219	0.675
	TRINITY_DN13041_c3_g1_Gene_16657	1-deoxy-D-xylulose 5-phosphate reductoisomerase [Medicago truncatula]	24.681	cytoplasm	1.01333	1.27033	0.949333	1.254	0.747
	TRINITY_DN16506_c0_g1_Gene_6592	lycopene beta-cyclase [Medicago sativa]	38.641	chloroplast	1.105	0.866667	1.049	0.784	1.21
	TRINITY_DN20714_c0_g1_Gene_20596	zeaxanthin epoxidase [Medicago truncatula]	53.817	chloroplast	0.902	1.327	0.8625	1.471	0.65
	TRINITY_DN22711_c0_g1_Gene_33078	1-O-acylglucose:anthocyanin acyltransferase [Medicago truncatula]	33.04	cytoskeleton	1.604	0.953333	0.582667	0.594	0.611
	TRINITY_DN16684_c0_g2_Gene_19375	pinoresinol-lariciresinol reductase-like protein [Medicago truncatula]	21.277	cytoplasm	1.277	1.05267	0.796	0.824	0.756
	TRINITY_DN10050_c0_g2_Gene_32110	S-adenosyl-L-methionine: caffeic acid 3-0-methyltransferase [Medicago sativa]	42.379	cytoplasm	1.082	0.895333	1.461	0.827	1.632
	TRINITY_DN18243_c0_g3_Gene_1673	cytosolic aldehyde dehydrogenase [Medicago truncatula]	36.777	extracellular	1.16933	0.822667	1.02367	0.704	1.244
	TRINITY_DN14060_c0_g1_Gene_14623	UDP-glucosyltransferase 73B2 [Medicago truncatula]	53.611	cytoplasm	1.13333	0.737	1.216	1.26433	0.932333
a,b and c represent the relative expression of the proteins in this sample, respectively, averaged from the three biological replicates.
